# Supplementary material for: Helminth Parasites of Invasive Freshwater Fish in Lithuania
Source: Animals (Basel). 2024 Nov 15;14(22):3293. doi: 10.3390/ani14223293 (PMC11591254; doi:10.3390/ani14223293)
Supplement: Supplementary file 1 [file animals-14-03293-s001.zip]

Archive with 1 entries (1 files):
- animals-3300915-supplementary.pdf
